# Supplementary material for: Effect of NaCl and EDDS on Heavy Metal Accumulation in Kosteletzkya pentacarpos in Polymetallic Polluted Soil
Source: Plants (Basel). 2023 Apr 14;12(8):1656. doi: 10.3390/plants12081656 (PMC10146522; doi:10.3390/plants12081656)
Supplement: Supplementary file 1 [file plants-12-01656-s001.zip]

Archive with 1 entries (1 files):
- plants-2301283-supplementary.pdf
